# Supplementary material for: In Vivo Study on the Salivary Kinetics of Two Probiotic Strains Delivered via Chewing Gum
Source: Microorganisms. 2025 Mar 24;13(4):721. doi: 10.3390/microorganisms13040721 (PMC12029345; doi:10.3390/microorganisms13040721)
Supplement: Supplementary file 1 [file microorganisms-13-00721-s001.zip]

Archive with 1 entries (1 files):
- microorganisms-3515252-supplementary.pdf
